# Supplementary material for: Gasdermin D Is a Novel Prognostic Biomarker and Relates to TMZ Response in Glioblastoma
Source: Cancers (Basel). 2021 Nov 10;13(22):5620. doi: 10.3390/cancers13225620 (PMC8616249; doi:10.3390/cancers13225620)
Supplement: Supplementary file 1 [file cancers-13-05620-s001.zip]

Archive with 1 entries (1 files):
- cancers-1439927 supplementary.pdf
